# Supplementary material for: From a research trial to routine practice: stakeholders’ perceptions and experiences of referrals to the National Exercise Referral Scheme (NERS) in Wales
Source: BMC Health Serv Res. 2021 Nov 13;21:1232. doi: 10.1186/s12913-021-07266-7 (PMC8590360; doi:10.1186/s12913-021-07266-7)
Supplement: Supplementary file 2 — Additional file 2. [file 12913_2021_7266_MOESM2_ESM.zip]

Archive with 3 entries (3 files):
- Table A2.1.docx
- Table A2.2.docx
- Table A2.3.docx
